# Supplementary material for: A Computational Model of the Escape Response Latency in the Giant Fiber System of Drosophila melanogaster
Source: eNeuro. 2019 Apr 15;6(2):ENEURO.0423-18.2019. doi: 10.1523/ENEURO.0423-18.2019 (PMC6469880; doi:10.1523/ENEURO.0423-18.2019)
Supplement: Extended Data 1 — Code for data acquisition, analysis, and generation of all figures. Download Extended Data 1, ZIP file. [file enu002192913so1.zip]

Archive with 3 entries (3 files):
- gfpn.py
- gfs_param_scan_conductances.py
- readme
