# Supplementary material for: A Computational Model of the Escape Response Latency in the Giant Fiber System of Drosophila melanogaster
Source: eNeuro. 2019 Apr 15;6(2):ENEURO.0423-18.2019. doi: 10.1523/ENEURO.0423-18.2019 (PMC6469880; doi:10.1523/ENEURO.0423-18.2019)
Supplement: Extended Data 1 — Code for data acquisition, analysis, and generation of all figures. Download Extended Data 1, ZIP file. [file enu002192913so1.zip › readme]

Synopsis:

The Giant Fiber System (GFS) is a multi-component neuronal pathway mediating rapid escape
response in adult fruit-fly Drosophila melanogaster, usually in the face of a threatening visual
stimulus. Two branches of the circuit promote the response by stimulating an escape jump
followed by flight initiation. Our recent work demonstrated an age-associated decline in the
speed of signal propagation through the circuit, likely due to the diminishing number of gap
junctions between its components in ageing flies. In this work, we generated a realistic
conductance-based computational model of the GFS that recapitulates our experimental
results and identifies some of the critical anatomical and physiological components governing
the response latency of the circuit. Overall, anatomical properties of the GFS neurons have a
stronger impact on the transmission speed compared to the effect of changes in neuronal
membrane conductance densities. Our model and provides testable predictions for improving
the circuit’s performance in ageing animals by means of experimental interventions.

This example protocol plots the GFS latency as a function of gap junction conductance and:
1) Transient voltage gated sodium conductance
2) Voltage gated potassium conductance
3) Leak conductance

Example use:

Extract the archive, run nrnivmodl in the channels directory
(linux/unix) or mknrndll (mswin or mac os x) (see
http://senselab.med.yale.edu/ModelDB/NEURON_DwnldGuide.html
for more help) to compile the channels, and run the file
gfs_param_scan_conductances.py. After a while, it will plot
the latency maps.
